# Supplementary material for: Metal-Free Phosphination and Continued Functionalization of Pyridine: A Theoretical Study
Source: Molecules. 2022 Sep 3;27(17):5694. doi: 10.3390/molecules27175694 (PMC9457550; doi:10.3390/molecules27175694)
Supplement: Supplementary file 1 [file molecules-27-05694-s001.zip]

Archive with 1 entries (1 files):
- molecules-1885281-supplementary.pdf
